# Supplementary material for: Identification of Candidate Gene for Internode Length in Rice to Enhance Resistance to Lodging Using QTL Analysis
Source: Plants (Basel). 2021 Jul 5;10(7):1369. doi: 10.3390/plants10071369 (PMC8309285; doi:10.3390/plants10071369)
Supplement: Supplementary file 1 [file plants-10-01369-s001.zip]

Archive with 1 entries (1 files):
- plants-1245834-supplementary.pdf
